# Supplementary material for: Fructose-Containing Dietary Exposures and Pediatric Atopic Disease: A Review of Epidemiologic Evidence
Source: Nutrients. 2026 Mar 26;18(7):1057. doi: 10.3390/nu18071057 (PMC13074755; doi:10.3390/nu18071057)
Supplement: Supplementary file 1 [file nutrients-18-01057-s001.zip]

Archive with 1 entries (1 files):
- nutrients-4210634-supplementary.pdf
